# Supplementary material for: Circulating Plasma Syncytin-1 mRNA in Preeclampsia—A Pilot Study
Source: Int J Mol Sci. 2025 Sep 16;26(18):9015. doi: 10.3390/ijms26189015 (PMC12470163; doi:10.3390/ijms26189015)
Supplement: Supplementary file 1 [file ijms-26-09015-s001.zip]

Archive with 1 entries (1 files):
- ijms-3829145-supplementary.pdf
